# Supplementary material for: Microbiome-driven alterations in tryptophan metabolism contribute to behavioral comorbidities in the Muc2 knockout mouse model of chronic colitis
Source: Gut Microbes. 2026 Jun 24;18(1):2689121. doi: 10.1080/19490976.2026.2689121 (PMC13313184; doi:10.1080/19490976.2026.2689121)
Supplement: Supplementary Material — KGMI_A_2689121.zip [file KGMI_A_2689121_SM5016.zip]

Archive with 1 entries (1 files):
- Re_ Query for 2689121 _TrackingId_26638557/Supplementary tables.xlsx
