# Supplementary material for: Microbiome-driven alterations in tryptophan metabolism contribute to behavioral comorbidities in the Muc2 knockout mouse model of chronic colitis
Source: Gut Microbes. 2026 Jun 24;18(1):2689121. doi: 10.1080/19490976.2026.2689121 (PMC13313184; doi:10.1080/19490976.2026.2689121)
Supplement: Supplementary Material — KGMI_A_2689121.zip [file KGMI_A_2689121_SM5016.zip › Re_ Query for 2689121 _TrackingId_26638557/Supplementary tables.xlsx]

## Sheet: Sup Table 1
	Supplemental Table 1: Histological Scoring Parameters
	WT & Muc2-/- Combined Scoring
	Category	Criterion	Definiton	Score
	Inflammatory Cell Infiltrate	Severity and Extent	Density and expansion of leukocytes
			None present: No difference from control tissues	0
			Minimal: Submucosa	1
			Mild: Submucosa sometimes extending into mucosa	2
			Moderate: Submucosa and mucosal	3
			Marked: mucosal, submucosal and transmural	4
	Hyperplasia	Elongated Crypts	None present: No difference from control tissues	0
			Minimal: <25% Compared to Healthy Control	1
			Mild: 25-35%	2
			Moderate: 36-50%, mitoses in upper third of crypt epithelium, distant from crypt base	3
			Marked: >51%, mitoses in upper third of crypt epithelium, distant from crypt base	4
	Epithelial Changes	None	None present: No difference from control tissues	0
		Cryptitis	Neutrophils between crypt epithelial cells	1
		Cryptitis, crypt ulceration	Neutrophils in crypt lumen	2
		Focal erosions	Loss of surface epithelium	3
		Crypt Distruction	Loss of crypts	4
	Blood		Absent	0
			Present	2
	Crypt Ulcer		0.5 for each	0.5/each
	Crypt Abscess (severe)		1 for each	1/each
	Goblet Cell Depletion
	Category	Criterion	Definiton	Score
	Goblet Cell Depletion		Reduction of goblet cell numbers relative to baseline goblet cell numbers per crypt
			Minimal: <20%	1
			Mild: 21-35%	2
			Moderate: 36-50%	3
			Marked: >50%	4

## Sheet: Sup Table 2
	Supplemental Table 2: qPCR Gene Sequences
	Primer	Abbreviation	Forward (5' - 3')	Reverse (5' - 3')
	Eukaryotic Translation Elongation Factor 2	Eef2	TGTCAGTCATCGCCCATGTG	CATCCTTGCGAGTGTCAGTGA
	TATA Binding Protein	Tbp	ACCGTGAATCTTGGCTGTAAAC	GCAGCAAATCGCTTGGGATTA
	Mucin 2	Muc2	GCCAGATCCCGAAACCA	TATAGGAGTCTCGGCAGTCA
	Indoleamine 2-3- dioxygenase 1	Ido1	CAAAGCAATCCCCACTGTATCC	ACAAAGTCACGCATCCTCTTAAA
	Tumor Necrosis Factor - Alpha	Tnf	CATCTTCTCAAAATTCGAGTGACAA	TGGGAGTAGAACAAGGTACAACCC
	Interferon - Gamma	Ifng	TCAAGTGGCATAGATGTGGAAGAA	TGGCTCTGCAGGATTTTCATG
	Resistin-like molecule - Beta	Retnlb	ATGGGTGTCACTGGATGTGCTT	AGCACTGGCAGTGGCAAGTA

## Sheet: Sup Table 3
	Supplemental Table 3: Tryptophan and metabolite concentrations of mouse diet and LB broth
	Metabolite	Diet	LB Broth
		(mg/g)	(mg/mL)
	Tryptophan	20.94	3.06 ± 0.28
	Kynurenine	6.69 E-04 ± 1.11 E-04	4.03 E-04 ± 1.81 E-05
	Serotonin	Not detected	Not detected
